# Supplementary material for: Accumulation of Polyunsaturated Aldehydes in the Gonads of the Copepod Acartia tonsa Revealed by Tailored Fluorescent Probes
Source: PLoS One. 2014 Nov 10;9(11):e112522. doi: 10.1371/journal.pone.0112522 (PMC4226538; doi:10.1371/journal.pone.0112522)
Supplement: Folder S1 — Unmodified light microscopy and epifluorescence images of A. tonsa . (ZIP) [file pone.0112522.s003.zip]

Archive with 29 entries (28 files):
- images/
- images/ExpI no probe 10x bf.tif
- images/ExpI no probe 10x fluo.tif
- images/ExpI no probe 4x bf.tif
- images/ExpI TAMRA-N3 10x bf.tif
- images/ExpI TAMRA-N3 10x fluo.tif
- images/ExpI TAMRA-N3 4x bf.tif
- images/ExpI TAMRA-PUA 10x bf.tif
- images/ExpI TAMRA-PUA 10x fluo.tif
- images/ExpI TAMRA-PUA 4x bf.tif
- images/ExpI TAMRA-SA 10x bf.tif
- images/ExpI TAMRA-SA 10x fluo.tif
- images/ExpI TAMRA-SA 4x bf.tif
- images/ExpII no probe 10x bf.tif
- images/ExpII no probe 10x fluo.tif
- images/ExpII no probe 4x bf.tif
- images/ExpII TAMRA-N3 10x bf.tif
- images/ExpII TAMRA-N3 10x fluo.tif
- images/ExpII TAMRA-N3 4x bf.tif
- images/ExpII TAMRA-PUA 10x bf.tif
- images/ExpII TAMRA-PUA 10x fluo.tif
- images/ExpII TAMRA-PUA 4x bf.tif
- images/ExpII TARMA-SA 10x bf.tif
- images/ExpII TARMA-SA 10x fluo.tif
- images/ExpII TARMA-SA 4x bf.tif
- images/ExpIII TAMRA-N3 4x bf.tif
- images/ExpIII TAMRA-N3 4x fluo 1.5s.tif
- images/ExpIII TAMRA-SA 4x bf.tif
- images/ExpIII TAMRA-SA 4x fluo.tif
